# Supplementary material for: A Hybrid Mesenchymal-Stem-Cell-Derived Decellularized Matrix Scaffold Supports Bone Repair and Vascular Perfusion in Steroid-Associated Osteonecrosis
Source: Biomater Res. 2026 Jun 29;30:0383. doi: 10.34133/bmr.0383 (PMC13311255; doi:10.34133/bmr.0383)
Supplement: Supplementary 1 — Fig. S1 Table S1 [file bmr.0383.f1.zip]

Archive with 2 entries (2 files):
- supplemental figure with a captionlegend.docx
- Table 1 RT-qPCR Primer Sequence.docx
